# Supplementary material for: MicroRNA-195-5p Inhibits Intracerebral Hemorrhage-Induced Inflammatory Response and Neuron Cell Apoptosis
Source: Int J Mol Sci. 2024 Sep 25;25(19):10321. doi: 10.3390/ijms251910321 (PMC11476780; doi:10.3390/ijms251910321)
Supplement: Supplementary file 1 [file ijms-25-10321-s001.zip]

Archive with 1 entries (1 files):
- ijms-3122635-supplementary.pdf
